# Supplementary material for: Zinc protection of fertilized eggs is an ancient feature of sexual reproduction in animals
Source: PLoS Biol. 2020 Jul 31;18(7):e3000811. doi: 10.1371/journal.pbio.3000811 (PMC7423145; doi:10.1371/journal.pbio.3000811)
Supplement: S1 Data — Numerical data associated with manuscript. (XLSX) [file pbio.3000811.s008.xlsx]

## Sheet: F1B&D
FluoZin-3 Confocal Microscopy on X. laevis eggs (figure 1 panel B)
Time(s)	0	5	10	15	20	25	30	35	40	45	50	55	60	65	70	75	80	85	90	95	100	105	110	115	120	125	130	135	140	145	150	155	160	165	170	175	180	185	190	195	200	205	210	215	220	225	230	235	240
Adj Time (s)	-40	-35	-30	-25	-20	-15	-10	-5	0	5	10	15	20	25	30	35	40	45	50	55	60	65	70	75	80	85	90	95	100	105	110	115	120	125	130	135	140	145	150	155	160	165	170	175	180	185	190	195	200
ROI #1 (green)	1.4464	1.5792	1.72	1.7728	1.9328	2.0208	2.152	2.248	2.064	2.2416	2.3248	2.5216	2.5552	2.472	2.7552	2.776	2.816	2.8448	2.936	3.024	3.1088	3.184	3.224	3.3712	3.4688	3.3632	3.4288	3.352	3.6416	3.5392	3.7104	3.7184	3.744	3.8288	3.8464	3.8112	3.9552	4.0352	4.072	3.952	4.0608	4.0912	4.1376	4.2752	4.1888	4.224	4.3072	4.296	4.296
ROI #2 (blue)	5.4464	5.3232	5.3936	5.3072	5.272	5.4416	5.3584	5.5024	5.0928	5.3792	5.24	5.272	4.9664	4.5408	4.56	4.4272	4.152	3.96	3.808	3.8624	3.8528	3.7296	3.8592	3.9792	4.1296	4.2592	4.2784	4.4912	4.3808	4.4512	4.6896	4.6448	4.584	4.656	4.7168	4.7616	4.8848	4.9056	5.1392	5.2128	5.2208	5.2432	5.408	5.4432	5.2848	5.496	5.6896	5.6064	5.6624
ROI #3 (purple)	6.2848	6.3776	6.1712	6.264	6.2	6.3248	6.184	6.0704	1.1744	2.2544	3.7792	4.3264	4.936	4.9632	5.088	4.7888	5.0096	5.3792	5.5184	5.896	6.1808	6.2848	6.192	6.2832	6.4448	6.5392	6.1872	6.32	6.3936	6.2896	6.536	6.5696	6.5168	6.5248	6.4912	6.3344	6.0304	5.8192	5.8112	5.8416	5.9296	6.0048	6.0464	6.1648	6.3312	6.1616	5.9744	6.3408	6.1024
ROI #4 (pink)	6.4176	6.4768	6.4432	6.3424	6.5856	6.5536	6.5456	3.9984	5.28	5.6464	6.0208	6.2752	5.8448	5.9488	5.8592	6.0672	6.2768	5.7136	5.2848	4.4048	4.5984	4.2496	4.2416	5.4032	5.7344	5.7328	5.5552	5.6608	5.4848	5.2784	5.3696	5.672	5.7696	5.7664	5.576	5.3984	5.1568	5.136	5.016	5.3584	5.36	5.44	5.7152	5.9728	6.3344	6.5248	6.6512	6.5552	6.5104
FluoZin-3 Fluometry on Zinc Released by X. laevis eggs with Fertilization (Figure 1 panel D)
Fluorometry Day		# of eggs	Experiment volume	Dilution factor for fluometry	Zinc ions released/egg
Day A	Trial 1	23	4 ml	50	5.33225e+13
Day A	Trial 2	28	4 ml	50	7.62904e+12
Day B	Trial 3	40	4 ml	50	3.16912e+12
Day A	Trial 4	43	4 ml	50	1.70123e+13
Day A	Trial 5	21	4 ml	100	2.43746e+14
Day A	Trial 6	43	4 ml	100	4.33335e+12
Day A	Trial 7	50	4 ml	100	1.92557e+13
Day B	Trial 8	55	4 ml	25	133169704312531
Day D	Trial 9	59	4 ml	10	1.4549e+13
FluoZin-3 Fluometry Calibration Information fertilization data (Figure 1 panel D)
Fluorometry Day	Rmin	Rmin conc (nM)	Rmax	Rmax conc (nM)	K* (nM)
Day A	548240	1	1901360	100	10.7
Day B	485973	1	1841080	100	10.5
Day C	638377	1	1950840	100	1.47751
Day D	795256	1	2042260	100	32.4
Day E	553870	1	2106780	100	29.0143
FluoZin-3 Fluometry on Zinc Released by X. laevis eggs with activation by Ionomycin (Figure 1 panel D)
	# of eggs	Experiment volume	Dilution factor for fluometry	Zinc ions released/egg
Trial 1	43	4 ml	100	5.73628e+13
Trial 2	62	4 ml	100	1.4738e+13
Trial 3	48	4 ml	100	1.24996e+13
Trial 4	47	4 ml	25	3.55959e+12
Trial 5	31	4 ml	100	7.33488e+12
FluoZin-3 Fluometry Calibration Information activation data (Figure 1 panel D)
	Rmin	Rmin conc (nM)	Rmax	Rmax conc (nM)	K* (nM)
Trial 1	548240	1	1901360	100	10.7
Trial 2	485973	1	1841080	100	10.5
Trial 3	638377	1	1950840	100	1.47751
Trial 4	795256	1	2042260	100	32.4
Trial 5	553870	1	2106780	100	29.0143
[truncated: 113 more columns]

## Sheet: Figure 1 E-J
# eggs/trial	Proportion of development in varying ZnSO4 (figure 1 panel E)
		-Control	1 uM ZnSO4	3 uM ZnSO4	10 uM ZnSO4	30 uM ZnSO4	100 uM ZnSO4	300 uM ZnSO4	1 mM ZnSO4	3 mM ZnSO4
219	Trial 1	1	1	0.935484	1	0.95	0.3	0.047619	0	0
237	Trial 2	0.956522	1	1	1	0.692308	0	0	0	0
210	Trial 3	1	1	1	0.666667	0.653846	0	0	0	0
169	Trial 4	0.95	1	0.954545	0.0454545	0.0952381	0.0588235	0	0	0
269	Trial 5	0.84375	0.851852	0.75	0.483871	0.243243	0.0714286	0	0	0
195	Trial 6	0.941176	1	0.692308	0.730769	0.315789	0	0.0454545	0	0
230	Trial 7	0.911765	1	1	0.894737	0.2	0.0333333	0	0	0
	Proportion of development in varying ZnCl2 (figure 1 panel F)
# eggs/trial		- Control	1 uM ZnCl2	3 uM ZnCl2	10 uM ZnCl2	30 uM ZnCl2	100 uM ZnCl2	300 uM ZnCl2	1 mM ZnCl2	3 mM ZnCl2
196	Trial 1	0.967742	0.96	0.807692	0.941176	0.176471	0	0	0	0
181	Trial 2	0.967742	0.952381	1	0.823529	0.45	0	0	0	0
306	Trial 3	1	1	0.931034	0.947368	0.782609	0.1	0	0	0
308	Trial 4	1	1	1	0.973684	0.842105	0.186441	0	0	0
157	Trial 5	1	0.533333	0.6875	0.736842	0.1875	0	0	0	0
326	Trial 6	1	0.833333	0.757576	0.612903	0.342857	0.0357143	0	0	0
208	Trial 7	0.928571	0.684211	0.727273	0.833333	0.388889	0	0.0285714	0	0
193	Trial 8	0.933333	0.625	0.8	0.466667	0.0555556	0.037037	0	0	0
	MgSO4 (figure 1 panel G)
# eggs/trial		- Control	1 uM MgSO4	3 uM MgSO4	10 uM MgSO4	30 uM MgSO4	100 uM MgSO4	300 uM MgSO4	1 mM MgSO4	3 mM MgSO4
253	Trial 1	1	1	1	0.675	0.964286	1	1	0.978261	0.944444
182	Trial 2	1	1	0.913043	1	1	1	1	0.941176	1
383	Trial 3	0.925926	0.923077	0.960784	0.9	0.96875	1	0.952381	0.863636	1
261	Trial 4	0.925926	1	0.965517	0.969697	0.92	1	0.958333	0.954545	0.904762
200	Trial 5	0.92	0.833333	0.954545	1	1	1	1	1	1
	Transfer Assay (Figure 1 panel H)
	Solution 1:	Control	Control	300 uM ZnSO4	300 uM ZnSO4
# eggs/trial	Solution 2:	Control	300 uM TPEN	300 uM TPEN	Control
256	Trial 1	0.939394	0.942029	0.938462	0
85	Trial 2	0.95	1	0.95	0
248	Trial 3	0.967742	0.984375	0.982456	0.0769231
249	Trial 4	1	1	0.948276	0
68	Trial 5	1	1	1	0
	Transfer Assay (Figure 1 panel I)
	Solution 1:	Control	Control	1 mM ZnSO4	1 mM ZnSO4
# eggs/trial	Solution 2:	Control	1 mM ZnSO4	Control	1 mM ZnSO4
258	Trial 1	0.979592	0.888889	0.0649351	0
96	Trial 2	1	1	0	0
68	Trial 3	1	1	0	0
76	Trial 4	0.736842	0.869565	0.0555556	0
52	Trial 5	0.5	0.666667	0	0
111	Trial 6	0.913043	0.964286	0	0.0384615
	Proportion of development with 30 min Transfer Assay with timed development (Figure 1 panel J)
Proportion Developed	Control										300 uM ZnSO4 + sperm -> TPEN 600 uM										300 uM ZnSO4 + sperm -> Control
Time	60 min	70 min	80 min	90 min	100 min	110 min	120 min	130 min	140 min	150 min	60 min	70 min	80 min	90 min	100 min	110 min	120 min	130 min	140 min	150 min	60 min	70 min	80 min	90 min	100 min	110 min	120 min	130 min	140 min	150 min	160 min	170 min
Trial 1	0	0	0.4	1	1	1	1	1	1	1											0	0	0	0	0	0	0	0	0	0	0	0
Trial 2	0	0	0	1	1	1	1	1	1	1	0	0	0	0	0	0	1	1	1	1	0	0	0	0	0	0	0	0	0	0	0	0
Trial 3	0	0	1	1	1	1	1	1	1	1	0	0	0	0	0	1	1	1	1	1	0	0	0	0	0	0	0	0	0	0	0	0
Trial 4	0	0	0.9	1	1	1	1	1	1	1											0	0	0	0	0	0	0	0	0	0	0	0
Trial 5	0	1	1	1	1	1	1	1	1	1	0	0	0	0	0.923077	1	1	1	1	1	0	0	0	0	0	0	0	0	0	0	0	0
Trial 6	0	0	0	1	1	1	1	1	1	1	0	0	0	0	0	0	0.727273	1	1	1	0	0	0	0	0	0	0	0	0	0	0	0
Trial 7	0	0	1	1	1	1	1	1	1	1	0	0	0	0	0	0	1	1	1	1	0	0	0	0	0	0	0	0	0	0	0	0

## Sheet: Figure 2
FluoZin-3 Fluorometry on D. rerio eggs (figure 2 panel D)
	Fertilized eggs (#)	Zn released/ egg	Rmin	Rmin conc (nM)	Rmax	Rmax conc (nM)	K* (nM)
Trial 1	99	9.11729e+09	548240	1	1901360	100	10.7
Trial 2	59	2.61633e+12	485973	1	1841080	100	10.5
Trial 3	71	1.09776e+12	638377	1	1950840	100	1.58
Trial 4	88	1.07801e+12	795256	1	2042260	100	32.4
Trial 5	138	4.59369e+11	553870	1	2106780	100	29.0143
Incidence of embryonic development for S. purpuratus (figure 2 panel F)
Number of eggs		Control	100 nM ZnSO4	300 nM ZnSO4	1 uM ZnSO4	3 uM ZnSO4	10 uM ZnSO4	30 uM ZnSO4	100 uM ZnSO4	300 uM ZnSO4
684	Trial 1	0.957447	0.957895	0.957447	0.979167	0.73	0.56	0.0103093	0	0
676	Trial 2	0.878788	0.793814	0.787879	0.8	0.55102	0.39	0.282828	0	0
397	Trial 3	1	1	0.983871	0.968254	0.888889	0.436364	0	0	0
120	Trial 4	1	0.916667	1	1	0.928571	0.208333	0	0	0
599	Trial 5	0.978261	0.913043	0.958763	0.978723	0.916667	0.19802	0	0	0
Incidence of embryonic development for H. symbiolongicarpus (figure 2 panel H)
Number of eggs		ASW	1 nM ZnSO4	10 nM ZnSO4	100 nM ZnSO4	1 uM ZnSO4	10 uM ZnSO4	100 uM ZnSO4
143	Trial 2	0.973684	nan	nan	nan	0.130435	0	0
840	Trial 3	0.75	0.75	0.354839	0.2	0.047619	0	0
1463	Trial 4	0.935556	0.943478	0.972093	0.935714	0.277273	0.016129	0
1038	Trial 5	0.925	0.95	0.83	0.939394	0.62	0.2375	0
340	Trial 6	1	0.846154	0.648649	0	0	0	0
590	Trial 7	0.99	1	1	0.277778	nan	0.09	0
357	Trial 8	1	1	0.918919	1	0.955556	0.448276	0

## Sheet: Figure 3
Transfer Assay, Figure 3 panel A
	Solution 1:	Control	Control	300 uM ZnSO4	300 uM ZnSO4
Number of eggs	Solution 2:	Control	300 uM ZnSO4	Control	300 uM ZnSO4
83	Trial 1	1	0	0	0
66	Trial 2	1	0	0	0
34	Trial 3	1	0	0	0
121	Trial 4	0.962963	0	0	0
150	Trial 5	0.878049	0.125	0	0.121212
Proportion of development of de-jellied eggs, in varying ZnSO4 (figure 3 panel C)
Number of eggs		Control	100 nM ZnSO4	300 nM ZnSO4	1 uM ZnSO4	3 uM ZnSO4	10 uM ZnSO4	30 uM ZnSO4	100 uM ZnSO4	300 uM ZnSO4	1 mM ZnSO4	3 mM ZnSO4
93	Trial 1	0.857143	1	0.75	0.875	0.666667	0.666667	0.454545	0	0	0	0
96	Trial 2	0.818182	1	0.888889	0.875	0.6	0.888889	0.4	0	0	0	0
67	Trial 3	1	1	1	1	0.857143	1	0.6	0.166667	0.4	0	0.142857
69	Trial 4	1	1	1	0.9	1	0.571429	0	0	0.2	0	0
87	Trial 5	1	1	1	0.888889	1	0.777778	0.25	0	0	0.111111	0.142857
53	Trial 6	0.9	1	1	1	1	1	0	0	0	0	0
Transfer Assay on dejellied eggs (Figure 3 panel D)
	Solution 1:	Control	Control	300 uM ZnSO4	300 uM ZnSO4
Number of eggs	Solution 2:	Control	300 uM ZnSO4	Control	300 uM ZnSO4
192	Trial 1	0.708333	0.0555556	0.3	0.1
107	Trial 2	0.95	0	0.285714	0.04
90	Trial 3	1	0.0526316	0.217391	0.0833333
127	Trial 4	1	0	0.68	0
35	Trial 5	0.875	0	0.357143	0
Proportion of development in varying CoCl2 (Figure 3 panels E&F)
		Control	30 uM CoCl2	100 uM CoCl2	300 uM CoCl2	1 mM CoCl2	3 mM CoCl2	10 mM CoCl2	30 mM CoCl2	IC50 (uM)
Number of eggs	Trial 1	1	0.88	0.774194	0.952381	0.354167	0.111111	0.0196078	0	826.21
179	Trial 2	1	0.961538	1	0.727273	0.411765	0	0	0	857.96
148	Trial 3	0.894737	0.904762	1	0.764706	0.411765	0	0.0526316	0.0526316	864.269
197	Trial 4	0.947368	0.888889	0.857143	0.846154	0.571429	0.12	0	0	1323.11
155	Trial 5	1	1	1	1	0.444444	0	0	0.037037	984.633
Proportion of development in varying NiCl2 (Figure 3 panels E&F)
Number of eggs		Control	10 uM NiCl2	30 uM NiCl2	100 uM NiCl2	300 uM NiCl2	1 mM NiCl2	3 mM NiCl2	10 mM NiCl2	IC50 (uM)
225	Trial 1	1	0.944444	0.933333	0.863636	0.1	0.0789474	0.0357143	0	189.02
136	Trial 2	1	1	0.944444	0.6	0.266667	0.0555556	0	0	191.62
283	Trial 3	0.956522	0.92	0.864865	0.882353	0.391304	0.1	0	0	259.95
264	Trial 4	1	1	1	1	0.435897	0	0	0	297.996
152	Trial 5	1	0.958333	1	0.789474	0.470588	0	0.047619	0	284.35
Proportion of development in varying CuCl2 (Figure 3 panels E&F)
Number of eggs	0.1 uM CuCl2	0.3 uM CuCl2	1 uM CuCl2	3 uM CuCl2	10 uM CuCl2	30 uM CuCl2	100 uM CuCl2	IC50 (uM)
Trial 1	0.96785	1	0.9189	0.7907	0.25	0.1304	0	7.12178
Trial 2	0.9565	0.8889	0.4	0.1364	0	0	0	0.888676
Trial 3	1	1	1	1	0.93333	0.05263	0	19.6106
Trial 4	0.87179	0.93103	1	0.825	0.3809	0.01887	0	8.45755
Trial 5	1	1	1	0.913043	0.451613	0.166667	0.08	9.538
Transfer Assay on dejellied eggs (Figure 3 panel G)
Solution 1:	Control	Control	100 uM CuCl2	100 uM CuCl2
Solution 2:	Control	100 uM CuCl2	Control	CuCl2100 uM CuCl2
Trial 1	0.921	0.912	0.038	0.025
Trial 2	0.955	0.857	0	0
Trial 3	0.882	nan	0	0
Trial 4	0.933	nan	0	0
Trial 5	0.96875	0.969697	0.26316	0.0384

## Sheet: ICPMS
	Solution Controls
Experiment Day	Control (ppb)	Ionomycin (ppb)	Measurement from Activated Eggs (ppb)	Experimental Volume (L)	# Eggs	# Zinc atoms/egg
Day A	2.88851	33.2944	36.4606	0.003	122	7.16664e+11
Day B	2.90165	3.78742	50.0666	0.003	113	1.13096e+13
Day C	3.4348	3.79327	69.7272	0.003	81	2.24783e+13
Day D	2.09803	3.62362	4.44068	0.003	48	4.70057e+11
		Used for background subtraction

## Sheet: S1C
FluoZin-3 Confocal Microscopy on X. laevis eggs with 10 uM ionomycin (figure S1 panel C)
Time(s)	0	5	10	15	20	25	30	35	40	45	50	55	60	65	70	75	80	85	90	95	100	105	110	115	120	125	130	135	140	145	150	155	160	165	170	175	180	185	190	195	200	205	210	215	220	225	230	235	240
Adj Time (s)	-35	-30	-25	-20	-15	-10	-5	0	5	10	15	20	25	30	35	40	45	50	55	60	65	70	75	80	85	90	95	100	105	110	115	120	125	130	135	140	145	150	155	160	165	170	175	180	185	190	195	200	205
ROI #1 (green)	4.9648	4.8896	5.2448	5.1408	5.1984	5.232	5.8016	5.8272	5.816	5.8176	5.888	6.1216	6.0832	6.3584	6.1968	6.4576	6.752	7.2528	8.112	9.4592	11.168	12.7008	14.1856	15.7264	16.7744	16.9392	17.584	17.504	17.6976	17.456	17.2288	16.9072	16.744	16.3824	15.9744	15.7632	15.4576	15.2176	15.1184	14.7312	14.5504	14.3856	13.984	13.9312	13.7904	13.656	13.5632	13.1536	13.0416
ROI #2 (blue)	6.1808	6.3056	6.2032	6.0576	6.3536	6.4976	6.0864	6.1584	6.2128	6.4032	6.512	6.552	6.6688	6.7456	6.6912	6.6592	6.656	6.72	6.5856	6.7552	6.6128	6.9968	7.176	7.5984	8.2464	9.5792	11.1376	12.6576	14.3472	15.44	15.912	16.616	17.0144	17.2192	16.9392	16.7584	16.3936	16.1136	16.0352	15.7088	15.8544	15.3824	14.9008	15.1088	14.6912	14.4624	14.2992	14.112	14.2016
ROI #3 (purple)	5.872	5.872	5.8672	6.16	5.8432	5.9408	5.5504	5.7184	5.872	5.9552	5.8448	5.9888	5.8672	5.7872	5.6224	5.736	5.8352	5.8304	5.7456	5.9104	5.9648	5.9344	5.9856	6.0432	5.8768	6.032	6.6224	7.6832	9.0032	11.2192	13.1728	15.3552	17.2608	18.6784	19.2976	20.0336	20.1648	19.9712	20.1072	20.4352	19.8768	19.7568	19.4912	19.3104	19.2688	19.328	19.44	19.2432	19.1792
ROI #4 (pink)	4.3968	4.3456	4.3968	4.6256	4.5168	4.592	4.1088	4.1392	4.2272	4.3792	4.5024	4.2352	4.5488	4.6384	4.6544	4.8608	4.768	4.88	5.0064	5.0032	4.9808	4.9008	5.032	5.248	5.1088	5.096	5.1104	5.3664	5.2144	5.4976	5.6208	6.2208	7.0848	8.7504	11.112	13.568	16.0592	17.96	19.12	20.1296	20.768	21.0656	21.0144	21.1584	21.2256	21.0096	21.0336	20.8832	20.9264
[truncated: 16 more columns]
